# Supplementary material for: International Multi-Site Initiative to Develop an MRI-Inclusive Nomogram for Side-Specific Prediction of Extraprostatic Extension of Prostate Cancer
Source: Cancers (Basel). 2021 May 27;13(11):2627. doi: 10.3390/cancers13112627 (PMC8198352; doi:10.3390/cancers13112627)
Supplement: Supplementary file 1 [file cancers-13-02627-s001.zip]

Archive with 1 entries (1 files):
- cancers-1187481-supplementary.pdf
